# Supplementary material for: Modulation of Canine Gut Microbiota by Prebiotic and Probiotic Supplements: A Long-Term In Vitro Study Using a Novel Colonic Fermentation Model
Source: Animals (Basel). 2024 Nov 20;14(22):3342. doi: 10.3390/ani14223342 (PMC11591024; doi:10.3390/ani14223342)
Supplement: Supplementary file 1 [file animals-14-03342-s001.zip]

Archive with 1 entries (1 files):
- animals-3287654-Supplementary Figures.pdf
